# Supplementary material for: Associations of age and sex with characteristics of extracellular vesicles and protein‐enriched fractions of blood plasma
Source: Aging Cell. 2024 Oct 7;24(1):e14356. doi: 10.1111/acel.14356 (PMC11709091; doi:10.1111/acel.14356)
Supplement: Supplementary file 2 — Tables S1–S3. [file ACEL-24-e14356-s001.xlsx]

## Sheet: Sup Table 1
Supplementary Table 1. Clinical sample information.
Sample ID-before pooling	Sample ID- after pooling	Sample included for proteomics (Y/N)	Sex	Age
1	Young-M-1	Y	M	23
2			M	25
3			M	28
4			M	33
5	Young-M-2	Y	M	24
6			M	26
7			M	28
8			M	33
9	Young-M-3	Y	M	23
10			M	24
11			M	30
12			M	33
13	Young-M-4	N	M	22
14			M	27
15			M	27
16			M	34
17	Young-M-5	N	M	23
18			M	27
19			M	28
20			M	34
21	Young-F-1	Y	F	23
22	YF-1		F	26
23	YF-1		F	27
24	YF-1		F	32
25	Young-F-2	Y	F	23
26	YF-1		F	25
27	YF-1		F	28
28	YF-1		F	32
29	Young-F-3	Y	F	22
30	YF-1		F	26
31	YF-1		F	28
32	YF-1		F	34
33	Young-F-4	N	F	24
34	YF-1		F	26
35	YF-1		F	25
36	YF-1		F	35
37	Young-F-5	N	F	24
38	YF-1		F	26
39	YF-1		F	30
40	YF-1		F	31
41	Mid-M-1	Y	M	43
42	MM-1		M	46
43	MM-1		M	51
44	MM-1		M	53
45	Mid-M-2	Y	M	43
46	MM-1		M	49
47	MM-1		M	51
48	MM-1		M	53
49	Mid-M-3	Y	M	44
50	MM-1		M	47
51	MM-1		M	49
52	MM-1		M	54
53	Mid-M-4	N	M	48
54	MM-1		M	45
55	MM-1		M	50
56	MM-1		M	55
57	Mid-M-5	N	M	44
58	MM-1		M	47
59	MM-1		M	50
60	MM-1		M	53
61	Mid-F-1	Y	F	42
62	MF-1		F	48
63	MF-1		F	53
64	MF-1		F	54
65	Mid-F-2	Y	F	41
66	MF-1		F	48
67	MF-1		F	51
68	MF-1		F	53
69	Mid-F-3	Y	F	47
70	MF-1		F	47
71	MF-1		F	50
72	MF-1		F	51
73	Mid-F-4	N	F	44
74	MF-1		F	48
75	MF-1		F	52
76	MF-1		F	53
77	Mid-F-5	N	F	43
78	MF-1		F	50
79	MF-1		F	51
80	MF-1		F	53
81	Old-M-1	Y	M	65
82	OM-1		M	67
83	OM-1		M	70
84	OM-1		M	74
85	Old-M-2	Y	M	65
86	OM-1		M	67
87	OM-1		M	70
88	OM-1		M	77
89	Old-M-3	Y	M	64
90	OM-1		M	66
91	OM-1		M	70
92	OM-1		M	79
93	Old-M-4	N	M	66
94	OM-1		M	67
95	OM-1		M	71
96	OM-1		M	68
97	Old-M-5	N	M	67
98	OM-1		M	69
99	OM-1		M	70
100	OM-1		M	73
101	Old-F-1	Y	F	64
102	OF-1		F	66
103	OF-1		F	72
104	OF-1		F	76
105	Old-F-2	Y	F	64
106	OF-1		F	67
107	OF-1		F	74
108	OF-1		F	74
109	Old-F-3	Y	F	64
110	OF-1		F	67
111	OF-1		F	69
112	OF-1		F	75
113	Old-F-4	N	F	64
114	OF-1		F	67
115	OF-1		F	70
116	OF-1		F	76
117	Old-F-5	N	F	65
118	OF-1		F	69
119	OF-1		F	71
120	OF-1		F	74

## Sheet: Sup Table 2
Supplementary Table 2. Protein number identified in all samples.
Fractions	Sample ID	Protein number
EVs	Young-M-1	1292
	Young-M-2	1297
	Young-M-3	1292
	Young-F-1	1266
	Young-F-2	1207
	Young-F-3	1178
	Mid-M-1	1295
	Mid-M-2	1202
	Mid-M-3	1044
	Mid-F-1	1244
	Mid-F-2	1251
	Mid-F-3	1235
	Old-M-1	1261
	Old-M-2	1265
	Old-M-3	1239
	Old-F-1	1289
	Old-F-2	1231
	Old-F-3	1122
Pros	Young-M-1	628
	Young-M-2	639
	Young-M-3	611
	Young-F-1	616
	Young-F-2	619
	Young-F-3	575
	Mid-M-1	608
	Mid-M-2	644
	Mid-M-3	572
	Mid-F-1	604
	Mid-F-2	601
	Mid-F-3	618
	Old-M-1	623
	Old-M-2	640
	Old-M-3	583
	Old-F-1	599
	Old-F-2	554
	Old-F-3	584

## Sheet: Sup Table 3-DE in EVs vs Pros
Supplementary Table 3. Proteins differentially expressed (DE) between EVs and their paired protein fractions.
DE Summary	ProteinAccessions	Genes	Young-M-EVs-1	Young-M-EVs-2	Young-M-EVs-3	Young-F-EVs-1	Young-F-EVs-2	Young-F-EVs-3	Mid-M- EVs-1	Mid-M- EVs-2	Mid-M- EVs-3	Mid-F- EVs-1	Mid-F- EVs-2	Mid-F- EVs-3	Old-M- EVs-1	Old-M- EVs-2	Old-M- EVs-3	Old-F- EVs-1	Old-F- EVs-2	Old-F- EVs-3	Young-M-PROT-1	Young-M-PROT-2	Young-M-PROT-3	Young-F-PROT-1	Young-F-PROT-2	Young-F-PROT-3	Mid-M-PROT-1	Mid-M-PROT-2	Mid-M-PROT-3	Mid-F-PROT-1	Mid-F-PROT-2	Mid-F-PROT-3	Old-M-PROT-1	Old-M-PROT-2	Old-M-PROT-3	Old-F-PROT-1	Old-F-PROT-2	Old-F-PROT-3
Higher in EVs	P04275	VWF	32291.4	23895.6	37848.8	146854	114222	49565.8	87692.3	48104.9	40039.8	73971.4	153314	123841	233416	124593	83700.9	100329	88542.8	47030.8	137.826	108.144	104.143	136.985	107.899	77.4178	194.219	102.874	114.109	228.383	99.5703	92.626	187.117	117.239	126.748	141.327	115.579	218.179
Higher in EVs	A1L4H1	SSC5D	2363.47	2007.78	1445.99	2101.82	1743.56	998.61	1654.71	1073.07	1740.99	2387.59	2171.9	1971.39	2246.03	2728.57	1681.4	1742.95	2320.45	370.46	8.53879	11.5865	6.48265	11.9572	3.95155	5.56995	11.3311	7.74353	7.52436	14.842	8.2991	7.19024	13.7388	11.3005	6.10131	9.00041	7.98911	30.7266
Higher in EVs	P0CG47;P0CG48;P62979;P62987	UBB;UBC;RPS27A;UBA52	4522.84	2231.41	1348.04	2456.78	1016.77	899.85	2151.49	1097.91	1845.95	1606.22	1805.24	2003.67	4087.3	2124.94	1577.76	1691.76	1217.23	400.296	9.45552	17.2727	15.4324	21.5749	25.856	29.1298	44.9759	17.75	19.7369	53.2487	9.77486	16.988	19.8333	9.67455	10.0887	15.6881	23.8224	23.4074
Higher in EVs	Q8WWZ8	OIT3	724.895	990.79	1318.43	1507.67	1395.49	1437.41	1568.14	1875.24	5560.67	1546.45	1573.31	1388.74	1502.7	1845.24	562.26	766.581	2109.93	275.096	23.3786	29.2749	24.6223	26.819	14.535	31.1448	21.5166	31.9536	25.6745	26.4588	24.1735	27.8641	23.8527	30.7126	20.0949	30.0207	33.9031	19.0787
Higher in EVs	P35241	RDX	1016.71	772.539	522.675	943.814	420.933	255.558	727.121	451.008	752.813	521.486	566.374	587.366	1076.9	533.111	436.715	563.978	406.41	104.395	8.3368	7.69795	12.4739	6.98666	12.5061	7.30443	7.28581	9.81486	5.94871	17.3328	7.41998	11.6248	11.6364	21.8669	13.7074	16.4466	15.0112	5.55038
Higher in EVs	P24821	TNC	1959.43	1277.25	1466.06	1375.32	2307.79	1294.11	1868.48	966.294	742.85	1398.34	1690.2	2027.37	2406.23	2263.64	1312.27	2071.22	2308.53	406.545	36.1138	29.1712	37.4818	31.8462	52.342	21.2254	37.7864	37.6879	37.2912	26.7184	38.8288	34.8983	36.7314	31.9443	37.908	27.8862	32.9435	44.0395
Higher in EVs	P78509	RELN	469.295	383.03	483.924	585.173	398.457	388.654	396.195	265.312	278.554	382.98	558.838	613.581	480.698	379.755	653.221	467.546	562.978	199.227	8.84233	12.5293	4.69167	11.5129	10.5166	9.45207	10.5966	10.0101	14.0986	11.3307	11.7771	12.2327	13.0401	9.58734	12.129	8.58928	10.4507	11.738
Higher in EVs	P12109	COL6A1	656.715	577.968	367.446	675.076	638.047	440.416	720.864	277.421	167.827	712.241	424.801	495.164	885.664	359.518	374.18	599.931	312.186	166.801	9.45778	15.098	16.0978	11.6406	9.31711	14.7283	11.0695	14.2054	15.0123	17.9693	6.14012	12.884	19.3176	6.62825	7.0209	7.7435	15.8604	10.7685
Higher in EVs	P31946	YWHAB	863.786	939.559	747.165	758.837	452.472	272.818	542.644	345.295	528.995	470.905	525.487	617.79	1058.48	567.753	378.979	401.034	386.261	89.6385	19.3042	25.6451	21.926	16.4132	14.9188	19.5205	25.065	14.9107	7.17928	25.1005	13.3337	16.5722	20.0291	12.6434	16.9113	16.8508	19.3698	19.7699
Higher in EVs	P06702	S100A9	756.095	1288.82	1035.01	1247.35	588.387	371.376	570.941	466.868	970.038	606.639	327.548	380.239	1230.15	804.74	496.343	560.799	542.968	110.273	17.8856	22.2622	87.2327	19.8084	8.14575	21.543	7.59386	24.8683	43.3624	44.421	8.71349	12.9982	12.0709	9.87291	0.966679	24.0001	19.6794	31.3221
Higher in EVs	P55056	APOC4	5935.98	5365.15	4886.44	5331.18	1168.54	12749.6	5146.6	12147	34790.1	10469.4	8530.92	2853.16	6703.27	3424.31	16924	5972.8	16605.9	4022.54	334.892	258.395	172.94	319.815	220.639	267.682	359.084	404.156	344.919	576.777	513.067	293.266	386.791	296.123	448.622	334.05	414.554	295.919
Higher in EVs	P02786	TFRC	3114.23	1541.88	1853.52	2802.26	670.681	830.893	3514.12	1474.45	656.586	1479.42	1368.3	2289.3	4156.62	1615.81	1167.1	1495.03	1808.98	553.981	85.8559	79.723	66.5306	80.1556	94.5804	40.9225	112.395	125.638	156.683	91.717	77.7986	66.5446	133.532	89.107	57.7409	69.0906	101.047	121.62
Higher in EVs	Q08380	LGALS3BP	16685.4	11570.9	14121.8	18867.4	21250.8	12111.5	6498.74	7668.41	12243	15654.1	18501.2	17968.9	14991.1	12505.6	9956.55	15942.5	16447.1	7182.59	749.902	834.576	742.668	998.676	503.302	542.835	602.774	604.553	1194.93	884.418	944.819	781.319	615.404	855.995	741.651	607.248	781.72	534.021
Higher in EVs	P12111	COL6A3	610.729	568.934	405.116	782.258	558.75	457.668	700.181	341.497	332.687	653.914	527.867	516.102	853.924	348.802	342.149	613.389	368.19	167.456	20.2531	27.6335	25.8087	26.4182	24.6628	27.091	25.3971	30.3433	36.5446	31.4968	28.6706	24.3517	34.3854	28.4434	20.038	29.3812	32.4297	23.7711
Higher in EVs	P15144	ANPEP	300.56	786.715	204.382	262.622	155.527	153.062	223.45	158.994	241.846	150.761	286.845	182.489	393.113	282.368	133.453	168.553	110.977	245.736	7.54438	16.3836	20.2225	10.4321	15.4838	26.9753	12.899	8.16412	45.2927	19.9479	5.95632	5.32179	11.4992	7.56309	12.3753	9.12909	8.75869	20.4409
Higher in EVs	P04114	APOB	119858	139145	106929	51493.3	46063.2	173271	133806	218455	137361	138039	141787	149394	107229	144053	172562	77407	132222	61101.6	8235.85	7530.69	6424.04	6353.61	5664.37	4363.73	10624.8	10577.9	8879.23	7825.79	8382.95	6641.09	8798.94	6983.73	8085.83	6313.91	7078.61	7573.72
Higher in EVs	P08519	LPA	15856.1	33349.7	18179.5	10270.9	6740.35	19854.8	29288.5	48506.4	14705.5	22260.7	18968.3	16071.2	8819.7	21165.6	17753.9	17453.8	22512.1	4151.99	1532.84	1193.04	413.325	3414.6	374.986	150.035	2006.91	422.183	144.437	2542.66	1699.68	990.251	334.402	825.998	421.899	3007.13	1056.16	442.833
Higher in EVs	P05109	S100A8	845.548	1221.56	1425.08	926.493	690.684	372.605	716.641	441.695	1126.84	941.9	408.685	531.506	1417.2	916.447	499.728	823.823	480.996	137.869	40.1376	56.5771	188.973	23.2984	33.2705	43.7277	17.7458	51.2233	69.2968	43.5656	17.2112	22.4684	27.249	22.998	29.9833	71.3475	47.2694	70.2735
Higher in EVs	P11142	HSPA8	687.475	489.611	426.18	510.958	289.223	191.805	558.964	319.532	260.94	295.827	338.321	427.092	833.18	461.333	280.753	308.846	297.456	112.047	24.8352	38.5115	28.3257	21.0535	23.5049	23.5567	26.0045	21.729	29.279	26.9616	23.1671	23.3953	22.6182	19.628	16.7407	25.8585	25.5764	28.4179
Higher in EVs	Q76LX8	ADAMTS13	687.656	586.784	1074.48	1885.18	1988.38	568.316	1405.99	1406.02	1609.28	883.723	1451.49	2329.21	3869.77	2933.11	1865.74	1584.82	1727.31	489.916	123.224	128.108	116.7	137.3	122.319	115.838	115.427	106.892	110.756	135.473	114.292	89.149	107.893	117.775	85.1618	77.4313	85.7376	90.7896
Higher in EVs	P32119	PRDX2	960.058	774.031	458.538	867.539	1596.18	140.744	396.77	208.919	671.231	186.427	177.026	154.588	509.511	129.083	144.552	147.651	93.3233	46.9341	49.9009	41.8288	28.6947	23.4666	23.1156	14.8205	19.1066	36.6924	55.5175	19.2617	22.9123	18.705	33.9232	38.3643	17.1269	46.3573	13.1467	46.7794
Higher in EVs	P02655	APOC2	52177.1	58315.4	85546.9	20381.5	21571.4	111680	97740.7	113072	432648	83127.4	92220.2	81347.9	184370	126067	181843	95234.4	182693	19643.4	5227.78	6659.59	5870.81	5562.4	5975.32	8413.65	7623.23	10270.1	10700.5	11496.9	9135.92	7592.68	9316.03	9344.78	8668.09	7117.26	10191.3	8067.77
Higher in EVs	A0A075B6I1	IGLV4-60	371.425	89.0775	80.9531	154.201	382.98	139.662	201.817	30.5729	68.1613	67.1751	80.9585	107.335	81.2537	44.0561	33.4127	52.6662	28.6241	37.4073	10.3349	4.05148	8.86439	9.61484	6.93321	8.26928	7.92229	4.21272	35.3416	8.20579	3.54395	7.19943	1.72507	5.32172	7.12946	6.37199	8.45896	6.97366
Higher in EVs	P0DMV8;P0DMV9	HSPA1A;HSPA1B	1154.06	774.111	682.352	731.586	482.819	299.541	947.448	357.335	680.013	466.244	498.43	638.901	1202.11	709.48	438.225	490.992	442.496	253.218	42.6695	59.288	60.8646	35.9092	52.5812	41.7873	39.2504	36.6303	34.0131	66.2977	50.3144	41.1886	58.753	36.0275	34.8169	43.6678	35.168	65.7691
Higher in EVs	O75636	FCN3		17718.6	14414.7	74411.5	89667.1	70074.7	106822	29906	11590	52651.8	42749	22681.3	35398.2	57748.9	20604.7	20043	19103.9	7337.17	3539.66	3761.99	3268.85	2773.25	3224.18	2650.45	3302.54	3716.22	1456.13	3571.43	2770.14	2871.75	2807.25	3622.19	3553.46	2302.28	3323.91	3112.37
Higher in EVs	Q9Y490	TLN1	193.032	337.8	399.079	223.142	164.399	133.37	202.839	190.159	106.537	120.456	173.825	187.993	291.346	154.448	138.538	111.884	84.3819	34.8371	14.7272	20.23	9.72698	8.62141	6.56081	9.78898	10.7819	12.2406	12.7137	8.19313	21.5007	25.0516	10.9939	13.892	13.6962	9.25027	23.5571	23.6806
Higher in EVs	P60709	ACTB	6314.78	8321.89	5839.31	7976.56	4035.39	2979.8	5060.84	4499.08	5032.16	3941.67	4014.5	4284.64	8313.88	3457.37	3650.74	3255.27	2574.55	1004.5	375.698	443.578	440.325	360.271	411.834	516.392	445.035	366.825	175.432	418.513	349.144	358.79	364.578	299.334	353.437	364.36	378.664	409.855
Higher in EVs	P21333	FLNA	174.927	217.878	216.272	232.11	140.876	120.92	141.867	143.946	57.487	106.388	106.734	160.815	216.796	72.1212	118.898	99.3426	56.2656	26.2881	11.153	14.1751	9.60964	8.09789	9.98402	17.8823	13.8334	9.59344	7.30324	13.7736	13.6525	10.262	11.0411	5.87259	7.35896	12.3878	10.2157	12.46
Higher in EVs	Q6Q788	APOA5	60.7155	313.709	161.461	89.8948	52.1701	135.988	102.841	146.15	173.116	97.3399	221.725	152.071	52.3093	199.759	402.298	80.5123	230.406	42.0716	8.81553	11.7004	9.20264	15.6491	15.9737	9.70737	4.81565	8.91576	23.128	13.0178	17.8263	13.1074	12.9226	14.06	19.5705	15.2522	19.7839	11.3042
Higher in EVs	Q13201	MMRN1	285.769	359.026	301.767	112.072	193.044	147.77	191.069	283.708	321.521	364.714	430.56	350.754	351.726	352.934	481.003	260.24	365.792	40.7897	71.8484	11.3154	16.6471	52.7162	30.9298	40.2474	25.6482	11.9297	9.43674	51.1795	9.4409	27.5789	41.3602	9.88433	7.51334	46.9167	12.9168	4.34977
Higher in EVs	P02649	APOE	107608	147290	142960	63330.7	51198.4	206117	146572	166844	401770	128649	162262	135732	149937	225091	170031	128807	259168	71582.2	12781.2	13360.6	11290.3	14538.6	15483.9	16358.8	12330.3	12892.4	14547.7	19191.2	17920.1	16953.4	16032.1	21587.4	14097.6	13839.5	16520	19032.7
Higher in EVs	P12814	ACTN1	92.6047	130.799	98.9622	115.176	63.6561	34.8064	78.7553	45.8082	34.0724	63.1831	54.7189	56.5252	103.423	57.8766	41.1086	59.441	44.4946	16.1593	4.86359	14.764	7.58823	4.92794	7.85628	3.33737	7.35972	4.84527	3.83238	10.3535	4.88457	3.12701	11.2459	3.38764	4.82329	6.35794	7.77241	4.74961
Higher in EVs	P04439	HLA-A	295.18	352.743	326.961	327.791	196	177.263	331.781	210.919	283.662	205.572	258.689	296.214	420.452	273.599	192.825	233.714	236.162	57.3667	19.8998	22.4403	37.2247	43.0394	28.3629	24.0674	26.9523	16.2608	66.7421	26.468	25.4705	22.578	12.2298	16.2435	6.41375	29.4876	9.11651	26.1836
Higher in EVs	Q9H4G4	GLIPR2	236.895	368.679	191.798	272.402	151.865	121.43	178.128	137.734	119.999	189.12	146.644	160.465	325.858	159.346	162.176	199.291	118.468	34.5164	35.108	15.2246	16.3763	22.9166	17.587	14.3214	23.2207	13.7099	6.66095	20.8392	15.0295	17.4241	25.0295	19.1624	18.9199	17.1535	18.3162	17.1155
Higher in EVs	Q9Y6R7	FCGBP	7812.86	3468.48	5301.05	6646.25	12661.5	6030.34	3960.25	3087.91	1738.63	5472.62	6294.65	10260.5	9667.28	5228.43	5377.04	8080.1	5874.89	3634.66	670.638	503.347	517.089	595.754	583.842	422.955	781.934	670.479	428.356	548.942	707.371	697.376	832.914	775.911	725.119	492.12	644.412	730.948
Higher in EVs	Q8NI99	ANGPTL6	173.009	266.243	384.82	118.042	276.466	397.291	129.181	157.832	222.927	261.16	250.173	314.753	111.012	414.109	171.419	160.148	343.619	88.1968	34.0275	28.4028	17.0942	28.8655	18.489	15.7699	27.5618	20.0369	32.0657	24.8181	23.0993	21.668	27.5597	22.2353	33.3673	17.0909	19.3616	31.1676
Higher in EVs	P00451	F8	28.8208	28.026	63.2196	140.076	77.5804	58.6624	102.397	52.7011	85.1618	74.0633	183.846	133.419	179.348	233.326	96.7177	108.325	204.242	87.7544	4.02582	7.48317	10.2167	13.176	4.52764	21.8677	24.6285	5.66451	8.75003	7.13086	16.8968	14.9317	10.6091	17.2448	8.67415	6.6588	14.8704	8.48951
Higher in EVs	A0A0B4J1X5	IGHV3-74	1986.64	938.133	1221.51	2075.06	3524.72	1953.77	684.52	686.783	699.016	1071.16	755.391	823.411	1221.79	791.34	408.45	1054.64	338.241	932.072	142.133	87.1208	114.516	68.3702	111.382	60.1802	192.933	54.3611	541.13	98.3851	58.5255	113.224	123.895	122.217	205.039	52.1443	154.204	32.0268
Higher in EVs	O00592	PODXL	1734.01	1344.69	582.179	868.523	651.251	331.819	724.177	536.567	403.565	846.208	948.232	961.102	1321.97	847.45	810.611	635.747	532.671	195.12	115.395	117.482	93.325	106.544	94.5914	51.9526	100.443	84.0115	72.5847	103.247	62.1866	86.1757	108.434	109.42	73.9194	90.0175	62.2373	80.0647
Higher in EVs	P04040	CAT	455.58	441.48	292.48	296.048	155.265	65.3767	300.691	103.549	131.144	86.8018	892.098	121.99	240.128	93.8764	105.545	89.1411	65.7121	46.7298	44.8384	27.404	25.9949	15.3074	16.049	17.5909	20.3393	29.2246	39.7104	25.2475	28.0925	20.3159	21.4718	40.0864	27.6711	27.8607	20.8571	25.3309
Higher in EVs	Q06830	PRDX1	1196.77	886.639	603.822	1042.85	1247.03	261.267	708.828	441.205	344.879	455.415	376.52	526.631	1323.82	487.094	373.723	460.696	323.726	154.45	66.8501	125.63	84.2126	76.3625	61.4658	49.708	68.7985	94.1464	87.9358	56.9209	41.7357	64.2106	72.4591	97.1627	43.1592	87.6005	75.4835	111.515
Higher in EVs	P04406	GAPDH	408.076	376.694	405.231	393.729	231.616	183.012	259.6	227.355	238.393	225.307	258.837	242.159	448.077	251.498	186.271	220.504	139.592	61.6571	35.3175	76.6496	50.6932	19.3785	37.6547	23.4062	28.6699	34.3491	12.5585	32.2633	26.929	35.2767	26.3288	33.1744	20.1457	36.3765	19.9063	36.0981
Higher in EVs	P11215	ITGAM	54.9305	84.3598	101.313	69.7176	33.9656	33.161	55.2019	34.8939	57.8066	51.0381	38.4813	37.1437	79.7506	58.5481	40.4624	50.0777	40.0325	14.5095	8.19765	4.05568	7.18741	7.33652	2.73206	3.85609	7.7841	6.85656	8.96752	8.62193	5.56691	7.06849	7.65482	3.2771	8.53426	7.6786	3.82055	5.92514
Higher in EVs	P00441	SOD1	102.672	84.8202	71.0673	93.1786	21.8477	17.2317	62.4813	33.1219	121.454	32.1832	43.8035	23.9611	106.911	46.2115	30.9914	35.7231	53.8929	13.9677	10.61	13.0661	5.36311	4.60535	2.48023	8.01566	10.1084	5.61799	5.54488	3.51686	5.42129	7.35462	6.20428	4.32686	4.64462	17.0352	4.77934	6.99393
Higher in EVs	P07996	THBS1	2092.73	1021.86	1086.14	456.321	2366.54	618.355	822.126	978.199	931.003	1200.68	1426.72	1078.5	961.382	1206.22	2228.19	1104.57	1588.59	308.627	173.688	209.467	245.111	66.4051	93.133	39.4039	83.202	326.579	185.018	141.258	284.2	115.772	126.813	236.132	333.85	105.754	177.355	63.6901
Higher in EVs	P68363	TUBA1B	267.892	219.237	142.114	353.288	192.772	100.683	176.361	125.887	103.068	142.402	141.555	187.814	417.61	115.901	103.715	113.646	71.3331	26.5723	26.7013	23.1599	29.6289	28.7583	22.4381	41.7982	30.6155	21.0171	7.52129	22.8541	22.7824	20.0845	27.7032	20.8342	23.5135	22.3542	26.1931	24.2027
Higher in EVs	Q9BWP8	COLEC11	719.325	732.81	876.536	521.985	901.215	938.425	448.767	424.244	485.548	785.143	636.012	704.303	316.347	1108.01	400.935	426.371	837.777	259.022	100.58	128.527	90.6668	101.426	92.3173	76.028	109.211	80.0151	83.6734	87.8025	76.2357	98.4805	82.1649	118.815	115.707	70.8433	99.5654	93.1403
Higher in EVs	P05556	ITGB1	212.9	239.024	187.42	153.721	121.2	59.8338	162.595	131.919	62.017	100.344	143.309	207.689	209.86	188.594	139.752	125.159	158.892	37.9304	26.5871	26.1668	23.176	25.543	20.8005	19.3324	25.9588	24.5037	16.2526	26.5835	26.6647	25.8097	29.9383	21.7993	21.0665	24.1675	19.1497	23.0979
Higher in EVs	Q9ULI3	HEG1	294.569	175.584	90.0347	169.633	107.509	77.3172	123.406	97.7593	101.326	139.228	141.695	172.704	240.858	149.941	163.23	133.642	101.54	40.6826	28.4131	23.9143	18.3093	23.1748	21.225	27.6391	31.8855	17.6202	18.2085	20.1064	16.9059	20.6877	22.1875	26.5327	21.5167	20.2971	26.3214	22.7261
Higher in EVs	Q9UHG3	PCYOX1	1762.45	2169.54	3580.82	786.194	633.666	2500.17	3040.72	2524.91	5495.81	2343.17	2089.03	1999.49	1557.16	2836.45	2759.63	1505.86	4136.21	1074.45	393.201	394.845	426.098	412.792	409.596	305.463	347.2	388.198	470.183	463.453	445.824	357.61	485.835	338.17	432.675	287.687	326.211	400.999
Higher in EVs	Q9Y6Z7	COLEC10	708.789	713.185	951.393	550.641	1022.16	999.629	400.539	262.609	803.818	592.437	625.587	718.955	395.146	1307.48	427.386	401.179	590.118	193.256	129.069	141.898	83.2553	124.552	113.832	84.3334	110.416	94.2662	119.683	87.6634	117.796	114.226	118.137	109.993	116.467	69.6768	101.399	126.166
Higher in EVs	P12821	ACE	139.65	104.272	66.8076	101.444	56.13	20.4293	104.325	55.6378	45.9582	60.8867	95.5103	65.3569	129.215	102.121	76.1557	73.7287	49.2589	20.0582	16.7397	12.6449	17.9818	11.2049	14.8407	14.7405	9.7273	10.1093	37.613	20.091	6.63548	10.8449	13.5532	12.8042	12.1768	16.7595	16.2052	4.76204
Higher in EVs	Q7Z7G0	ABI3BP	160.33	77.5814	80.2547	165.494	109.435	68.364	116.553	63.6499	95.92	161.095	196.785	203.206	307.401	279.582	176.353	191.517	226.643	69.3181	37.7085	38.4117	27.9118	45.4816	24.2845	31.61	27.4568	23.6819	41.0294	29.5248	32.4035	19.5136	32.6011	15.5311	23.3125	26.5902	24.4882	32.7578
Higher in EVs	P18428	LBP	1343.11	3266.31	2088.68	1238.04	635.551	2599.1	1020.96	951.647	1852.78	1774	3130.7	2750.53	1060.4	2191.89	1717.46	1942.18	2156.85	849.833	318.062	417.937	356.364	456.12	273.102	432.957	321.609	317.394	465.658	394.808	331.134	230.447	334.191	295.639	335.25	396.863	386.598	278.816
Higher in EVs	P68371	TUBB4B	136.56	123.916	127.406	195.572	116.391	59.4077	117.405	69.1437	59.1343	78.54	78.9801	111.251	270.28	64.7349	56.9515	67.9114	42.6977	24.292	23.0642	25.9215	27.0679	20.0791	29.6527	36.3095	25.0237	18.3369	7.16403	27.805	22.0801	21.5282	20.416	18.8672	16.5527	16.0013	22.3604	21.5949
Higher in EVs	P01703	IGLV1-40	480.375	590.383	604.419	453.793	669.367	706.084	319.743	308.589	955.979	583.251	297.533	558.599	258.648	365.244	254.502	436.99	277.543	347.631	85.1949	102.096	153.007	247.726	98.2515	119.584	142.25	115.343	265.053	100.419	103.397	79.1961	80.2087	91.5991	78.9436	100.805	17.0405	98.9984
Higher in EVs	P05362	ICAM1	137.587	107.598	79.0315	100.407	36.3076	48.0021	104.605	92.7763	138.442	57.0607	103.413	75.4539	106.104	118.4	106.148	72.6802	120.757	31.5087	26.9237	23.0811	30.6132	27.2143	20.9727	20.9431	26.68	27.4184	20.3811	25.5701	20.1467	20.4754	19.9559	20.283	20.9513	22.74	22.519	17.8383
Higher in EVs	P24043	LAMA2	22.4386	17.4323	21.7207	23.4345	25.5602	13.2708	12.8158	9.58535	11.599	21.8633	27.3957	27.3053	31.6464	16.363	19.0374	37.8859	25.6028	16.5518	3.30242	4.29578	4.00623	10.3644	3.75167	6.6264	8.17708	4.96295	7.2094	5.37812	6.84031	3.67674	6.06166	5.188	4.46011	3.9021	4.51565	5.54493
Higher in EVs	P27487	DPP4	37.2379	119.478	36.1748	42.2253	28.1437	29.0807	27.7204	26.0033	105	31.122	25.1997	27.6424	40.3243	28.3681	36.0241	28.6005	19.9862	39.3194	15.9504	13.5275	8.09313	12.6182	4.2159	12.3219	14.7472	11.6429	20.0762	9.26277	12.4381	10.069	8.40839	12.3045	8.89189	9.03943	2.81026	5.9167
Higher in EVs	P14618	PKM	36.528	44.1624	48.2587	38.0833	32.6023	17.1818	29.9364	23.0642	23.3085	21.0536	26.3792	30.3756	56.4462	25.8543	21.9022	22.8713	17.1428	7.62563	9.89771	11.082	11.4878	7.77966	8.46945	9.861	9.9231	6.61354	4.1012	9.60193	4.50641	6.71018	7.78131	5.59582	5.17991	6.03185	10.5884	7.53964
Higher in EVs	P00338	LDHA	196.479	247.677	230.807	189.102	101.957	67.9058	155.092	79.5355	79.7544	86.7135	112.844	145.806	215.337	104.714	99.6415	106.126	79.0737	33.3446	32.3864	58.0784	47.8041	39.9295	32.4367	19.687	32.0038	33.8995	25.314	52.7917	39.2001	39.5201	42.9364	35.732	36.352	33.893	28.068	33.3189
Higher in EVs	P15531	NME1	20.645	30.0422	30.1485	17.423	9.57388	10.5466	20.9728	13.0898	22.8133	14.635	16.3831	19.0223	26.8744	17.2037	16.3692	11.2783	12.946	5.77983	6.23685	6.27528	7.10668	10.7108	3.28007	4.95618	7.24996	8.94847	8.69007	1.49824	1.97839	3.16398	2.29827	3.3707	3.51516	10.085	5.09064	1.14445
Higher in EVs	P62826	RAN	139.959	120.586	86.8421	126.886	59.7346	39.5314	78.2733	61.2606	144.896	71.2865	68.4694	94.3724	115.651	123.951	62.459	73.4103	59.1605	31.0349	45.8259	40.9838	35.5761	29.1312	18.3699	18.838	27.9219	21.7971	29.8429	23.2147	31.1976	25.1015	35.4784	29.7225	25.8983	28.0191	22.1427	30.4037
Higher in EVs	P07942	LAMB1	48.4846	35.4252	39.2139	43.6396	56.2607	36.1291	27.3529	21.2701	22.2318	46.3108	56.3558	59.5849	46.851	33.0291	37.6046	71.3889	40.4347	27.5114	13.4139	13.7587	20.1443	18.1245	15.0963	11.3669	20.8655	16.2091	20.6577	13.5801	10.6511	21.4042	17.2315	8.66674	13.3443	10.4578	11.1215	14.8358
Higher in EVs	P14543	NID1	49.559	44.6928	43.6944	48.4238	55.0282	29.2976	29.3311	38.9013	60.8965	57.0745	59.3429	59.1383	60.5879	46.9513	63.8074	73.1053	53.426	30.9936	22.2926	21.6318	21.7108	19.3857	16.3375	16.4893	23.9588	20.2545	29.5639	17.9945	22.6135	25.3533	19.3225	22.7115	19.3258	19.4751	24.8244	21.9507
Higher in EVs	P25705	ATP5F1A	26.7248	15.6808	14.5141	32.8113	25.2336	14.5688	14.315	14.067	19.2368	17.6443	17.6041	20.0948	51.4096	16.4467	15.9148	13.2781	11.3298	8.4448	7.44839	13.8053	8.56522	8.23659	14.9457	7.39846	7.14725	7.97678	7.00349	9.86288	5.33612	6.36155	12.7936	7.13608	6.5978	10.8484	6.97031	3.57673
Higher in EVs	O43866	CD5L	16881.4	9991.27	10256.1	18562.9	49164.6	24780.4	6300.25	6693.31	5415.11	11297.4	9193.23	10808.7	8156.44	9018.58	7616.87	9703.59	5565.55	10808.5	7247.08	6034.66	7009.7	6539.83	7458.63	6758.64	5860.35	3838.68	3731.32	5072.98	5916.18	6045.04	4577.6	7282.5	5697.08	3624.4	3623.66	4110.84
Higher in EVs	P01871	IGHM	230278	152467	157180	202925	546505	341473	96770.8	112013	102062	169578	166774	188648	147005	152916	109827	135739	83556.5	161933	89880.3	89348.1	85670.2	85565.7	140770	111090	67836.7	59879.7	49817.2	64607.9	85868.6	86637.8	62596.9	90990.3	85196.8	49703.1	52725	84456.9
Higher in PROT	P08185	SERPINA6	8.28123	11.1079	11.519	15.795	4.22418	5.481	15.2089	12.8131	25.0582	5.66088	8.21171	7.31655	10.6721	9.32049	10.0794	8.40363	8.09845	55.6143	506.066	458.846	499.758	794.494	673.865	793.917	526.932	659.587	499.608	658.305	532.102	608.566	468.08	430.325	560.615	641.61	611.244	780
Higher in PROT	P02790	HPX	1133.88	1958.18	1358.8	1097.83	756.855	594.023	1256.11	987.854	2542.55	618.579	946.261	745.983	1185.85	1155.02	1152.56	852.063	1162.87	5277.95	47350.6	51473.6	52738.5	64817.2	60755.1	84551.2	52934.5	61582.3	46048.1	64096.4	58510.4	57340.2	56908.7	52038.8	57556.3	60602.6	66470.7	62936.8
Higher in PROT	P51884	LUM	42.3609	84.3663	38.2296	52.8816	18.3787	17.2716	64.2813	39.776	96.4738	16.4854	22.4631	33.037	43.2407	41.7345	41.4635	50.6447	46.4027	348.101	2181.71	2186.37	2271.34	2205.73	2533.72	2311.95	2454.21	2221.98	1800.6	2899.93	2389.21	2921.42	3302.23	2260.76	2422.62	2994.93	3052.43	3187.33
Higher in PROT	P03952	KLKB1	108.602	110.365	71.2872	167.13	66.6636	65.2283	153.991	64.688	121.314	79.4008	137.867	67.792	99.5333	118.5	78.2521	108.575	71.4392	500.642	4005.29	5337.65	4911.93	5608.96	4806.47	6385.82	4459.77	5059.82	2839.16	5324.4	5347.21	4985.55	4202.83	4932.55	5819.6	4158.92	4929.31	4571.54
Higher in PROT	P00751	CFB	322.856	441.857	267.999	338.663	110.947	131.85	314.789	212.375	448.312	150.032	155.012	145.822	285.726	176.049	261.925	219.909	196.923	1414.83	11189.3	13195.1	12868.4	14140.5	9982.31	16473	12168.9	12537.6	7865.15	13035.2	12539	10899.9	11051.7	10701.5	11608.4	12151.6	13265.4	12712.1
Higher in PROT	P02774	GC	358.4	538.238	298.651	330.085	113.49	107.205	361.926	206.742	821.114	127.149	165.61	158.544	334.474	207.21	201.965	152.559	192.698	812.156	11060.1	11117.9	10413.2	12476.9	10673	16940	9873.19	11149.9	7446.68	11841.2	11184.3	11237	10142.4	8663.84	9048.08	11375.7	11717.9	13567.6
Higher in PROT	P06681	C2	26.3263	34.0234	20.1143	39.0779	14.1819	14.3867	27.8656	21.6664	39.1894	24.3962	35.1154	14.7728	32.4809	24.6786	39.3561	28.1617	28.1753	139.132	910.786	986.593	1030.02	1137.26	1032.32	1390.23	885.922	1114.17	747.086	1172.91	1131.81	1064.89	1063.54	1024.89	965.656	1178.61	1153.62	1186.07
Higher in PROT	P00450	CP	278.578	368.568	251.007	360.699	206.542	146.551	261.169	230.917	429.937	150.604	255.037	223.303	363.366	276.36	267.919	314.532	269.214	2273.78	10390.2	11369.6	11534.7	16194.7	11544.7	13543.7	10433.7	11293.5	8859.79	13847.5	12207.9	12089.7	12277.6	11502.8	9607.36	13010.4	13421.1	12728.2
Higher in PROT	P00748	F12	28.1225	31.2844	20.4783	43.2653	44.4074	14.1957	89.889	21.0407	38.1863	12.2519	10.8218	18.7654	24.5451	18.3839	22.4563	14.6232	12.6466	39.284	612.652	1029.82	994.988	1068.51	797.19	1275.84	712.45	1006.27	687.335	672.133	1000.13	678.783	807.027	744.187	1051.87	966.116	916.464	654.855
Higher in PROT	P43652	AFM	102.561	144.235	104.284	94.6792	68.6833	48.649	126.199	114.06	196.569	55.0184	69.6001	75.2054	125.025	98.6904	112.135	177.698	118.293	503.27	2602.33	3744.38	3622.76	3879.56	4050.19	5575.45	4150.79	4191.52	3598.49	3933.56	4210.46	3361	4559.21	4137.47	3237.33	5067.99	4057.88	3918.51
Higher in PROT	P02750	LRG1	59.0759	93.0556	80.6953	93.2118	19.5925	14.9881	75.9071	65.4729	117.505	34.6269	36.8346	33.6192	102.415	53.2667	45.8793	56.4943	51.2398	248.416	1669.11	1754.93	2278.45	2659.52	1935.79	3065.84	1809.91	2609.88	1518.38	2640.56	2101.14	2118.99	1968.31	1914.76	1644.15	2337.54	2801.01	2357.41
Higher in PROT	P04217	A1BG	205.724	212.354	179.035	360.911	78.2177	65.9187	196.499	164.301	679.177	128.485	163.213	138.16	274.232	155.928	127.816	144.502	197.682	896.819	6623.83	6833.23	7164.55	7337.04	5564.21	8794.7	7052.39	7241.9	6831.61	8387.44	7815.27	8034	6338.11	6568.17	5583.71	7825.49	9326.27	7888.87
Higher in PROT	P08603	CFH	232.048	251.25	240.627	253.93	222.084	171.299	253.349	329.92	540.518	162.202	179.279	157.112	250.408	276.403	241.37	1002.15	919.786	5871.04	20300.8	20787.7	20896.5	20248.5	15722.4	19456.4	20889.1	19306.3	14484	18281	19089.3	17127.4	19696.1	20102.3	19589.9	17809	18786.7	17419.4
Higher in PROT	P05156	CFI	59.3026	77.2323	66.6233	61.3602	49.1304	48.953	63.4432	52.0669	133.194	41.3303	53.2278	45.0948	77.5562	64.369	60.3568	57.4164	83.1335	228.868	2136.47	2159.75	2173.74	2230.66	1957.51	2664.5	2044.55	2247.37	1395.76	2190.15	2356.15	1908.9	1936	2201.46	1882.16	2408.5	2532.46	2413.84
Higher in PROT	P07360	C8G	55.2254	71.666	74.568	63.0459	69.1247	59.6365	72.4558	65.5808	72.218	69.423	64.6819	49.2604	55.6012	72.8861	82.7002	77.5205	88.5393	258.616	2029.64	2126.85	2452.38	2260.61	1822.17	2647.6	2528.99	2292.43	1464.25	2438.68	2330.4	2132.26	2152.97	2110.27	2078.9	2317.79	2140.14	2268.81
Higher in PROT	P10643	C7	63.4563	55.3985	51.483	65.6778	49.1192	37.6792	49.5205	63.9483	67.4769	58.9434	49.256	38.1428	54.1627	59.5958	45.1906	72.1961	86.0806	247.731	1652.08	2054.97	1728.64	2453.95	2297.1	2244.41	1460.97	1689.73	1429.59	1833.84	1737.01	1557.78	2085.27	1768.19	1719.8	2048.59	1890.45	1979.22
Higher in PROT	P36955	SERPINF1	156.723	162.915	101.071	118.53	104.018	52.8419	173.727	79.559	239.752	69.6204	72.3425	51.8893	163.681	62.0384	86.6397	95.7675	78.4979	221.901	2937.52	3454.57	3063.55	2821.27	2815.57	3895.36	2804.97	3766.07	2266.6	2897.03	2848.47	2858.72	3648.63	3269.2	2875.43	3620.53	3434.89	3272.7
Higher in PROT	P19827	ITIH1	353.567	504.642	414.133	580.661	393.43	401.948	377.271	276.666	594.028	400.779	478.18	434.49	422.63	558.374	529.023	602.88	533.829	2075.12	13651.4	14734.6	14085.3	15328.1	16940.7	17076.2	14201.8	13110.9	11807.9	15004	14705.2	14023	13429.9	13441.1	14072	13176.2	12800.4	9882.52
Higher in PROT	Q96IY4	CPB2	20.4546	23.5428	13.3259	20.4533	11.3783	13.8395	19.8247	12.7687	0	11.7081	18.6741	19.6189	16.839	19.9437	18.9354	18.181	18.6995	41.3591	428.505	433.696	415.767	477.126	367.771	563.056	386.048	489.319	367.655	542.417	442.898	335.575	447.489	405.172	413.747	501.446	487.269	516.602
Higher in PROT	P19823	ITIH2	652.225	872.165	757.157	904.018	645.858	622.844	642.785	474.536	772.911	763.037	912.211	692.021	737.014	949.642	818.07	1143.91	909.792	4077.93	24246.2	24038.2	21411.3	25296.3	30111.7	28089.1	22724.6	21453.3	16921.8	27664	24298.2	22454	25143.5	22216.9	23426.5	22946.9	22898.8	21576.9
Higher in PROT	P02753	RBP4	100.656	138.537	78.0173	96.3339	16.6142	39.6568	92.0526	75.7288	278.317	45.4205	45.6391	30.6917	93.0369	69.2602	75.8681	68.7715	83.4415	76.7959	1904.24	2161	1773.77	1441.32	1481	2560.52	1708.01	2455.02	2616.09	1848.11	1740.2	1734.15	2155.65	2454.92	2029.57	2313.39	2189.15	2000.04
Higher in PROT	P01024	C3	2402.48	2251.2	1620.18	2155.32	1367.94	1303.7	2344.09	5463.1	1857.37	1417.16	1228.96	1171.06	3578.85	3458.97	2575.86	3807.03	2353.94	15143.6	72872.7	75283	76050.8	80000.8	65159.9	97037	68412.3	77753.6	66233.9	67563.3	75679.5	66387.1	59102.1	71120.8	75564.9	77863.6	87572.2	73694.8
Higher in PROT	O75882	ATRN	41.1713	43.9702	41.8668	40.3913	55.0718	28.4322	45.3277	22.8694	47.1201	40.3589	38.8027	36.9066	33.0946	46.3345	46.6802	90.5034	76.6546	455.215	1641.68	1606.33	1825.18	1666.36	1500.12	1660.89	1708.99	1571.67	1430.4	1704.09	1599.3	1348.55	1754.99	1585.26	1836.63	1544.64	1638.77	1672.54
Higher in PROT	P01031	C5	74.0246	85.6041	69.8806	76.6732	72.771	74.0226	80.3884	101.746	69.3835	78.3348	67.6237	75.3874	91.0927	95.5553	96.0287	112.019	116.738	496.979	2558.84	2620.72	2407.76	2458.77	2277.43	2829.28	2195.55	2843.04	2272.2	2558.85	2634.58	2495.96	2375.11	2584.77	2564.5	2410.43	2868.63	2519.83
Higher in PROT	P13671	C6	37.3178	42.8703	34.7435	48.2023	42.7911	37.9329	46.7453	58.9427	61.5939	46.4846	34.0592	43.0005	56.9988	51.1182	43.5041	58.3833	68.16	228.182	1249.48	1334.58	1207.98	1532.77	1179.89	1706.41	1157.48	1187.58	912.744	1606.39	1449.44	1359.27	1209.19	1341.31	1262.44	1465.11	1354.56	1300.43
Higher in PROT	P00747	PLG	276.968	330.564	213.861	301.873	202.946	137.349	244.52	356.883	506.506	230.278	159.472	134.557	230.42	228.509	333.568	210.011	206.427	628.291	6604.73	6559.24	6296.32	7249.55	6021.96	8457.03	5422.63	6606.44	4569.43	6562.59	6463.44	5491.04	5278.47	6380.85	5604.55	5824.43	6329.36	6092.45
Higher in PROT	P15169	CPN1	61.3606	39.7949	40.2859	81.565	46.8163	76.6971	41.4894	43.4259	52.4263	60.5809	29.231	23.7587	36.7412	41.0596	54.1368	117.589	111.317	443.631	1900.17	1989.35	1745.18	1988.15	1776.97	1915.99	1624.09	1570.26	1019.74	2026.75	1818.77	1503.95	1859.79	1943.8	1544.88	1638.37	1672.59	1503.4
Higher in PROT	P22792	CPN2	162.065	195.478	247.714	165.91	169.386	179.925	123.472	143.109	392.957	173.556	212.215	160.023	104.035	180.883	197.672	427.11	360.289	1052.63	6353.93	6422.37	5513.89	6141.86	5059.51	6047.48	5179.98	4958.7	3158.35	5762.75	5844.93	5242.1	5131.23	6128.95	5532.28	5818.94	6012.83	4476.15
Higher in PROT	P00740	F9	31.0604	32.1853	41.0548	31.0179	24.5505	25.7787	35.8202	30.0889	94.4555	23.9542	34.1109	19.1007	34.4069	34.9123	32.8581	30.2234	39.0373	64.5039	656.109	750.885	814.108	810.126	694.011	940.041	740.599	856.82	535.288	710.283	734.261	643.348	697.898	713.523	801.359	848.967	832.525	780.073
Higher in PROT	P00734	F2	463.816	560.244	428.29	423.282	312.057	292.258	348.775	275.36	708.138	296.957	377.216	278.835	375.575	366.008	342.397	311.806	320.497	895.889	7943.05	8974.1	8288.63	8687.99	7627.73	10678.4	7427.23	8496.37	5344.63	8779.49	9112.84	8246.01	7024.51	8727.74	7644.9	8162.58	9009.89	8142.52
Higher in PROT	Q14520	HABP2	29.1531	68.2276	40.4647	52.4871	16.5091	33.3673	47.2336	33.945	58.0437	26.859	35.1443	26.6742	43.6429	25.0273	42.5392	37.3122	37.4726	66.8125	716.764	793.654	700.032	986.022	691.137	997.512	669.537	761.339	678.629	937.062	914.537	833.869	597.54	754.823	689.779	831.204	756.551	691.135
Higher in PROT	P26927	MST1	17.6152	8.83568	17.1933	21.1864	12.6478	4.26909	12.3676	11.6895	9.28615	15.3394	13.7052	19.4465	14.6154	8.09125	11.5086	22.1315	8.96871	44.0178	307.773	254.71	235.946	291.682	296.223	317.009	285.886	281.649	306.046	350.544	315.738	280.121	307.429	249.302	220.951	325.684	244.051	279.731
Higher in PROT	P00742	F10	65.6334	60.0246	35.7877	49.134	30.1175	24.1959	34.7064	52.4594	72.04	34.1521	45.5736	39.1845	47.6227	49.1693	18.6209	42.2986	30.5354	104.516	940.328	911.864	1036.38	807.751	798.134	1097.16	869.761	999.569	486.1	913.387	853.567	765.669	755.593	900.387	698.19	853.466	937.034	920.198
Higher in PROT	P02787	TF	7355.66	6618.27	4558.92	9034.7	3169.25	2012.61	7576.75	4204.17	10434.2	2468.07	3054.61	3374.98	8527.66	4277.91	3925.33	3409.22	5138.86	17094.8	96075.5	98899.1	100189	132933	145866	176471	89127.1	93970.4	68553.3	119072	108509	107523	100616	77309.8	98524.6	106000	111274	131866
Higher in PROT	P35858	IGFALS	75.4563	73.3415	84.2122	115.357	94.3151	92.9343	59.9072	82.4823	99.5688	86.734	116.09	76.0434	77.5596	70.3927	60.5502	70.4722	96.0782	226.254	1552.27	1830.57	1528.99	1713.47	2393.93	2602.42	1256.37	1326.09	1715.98	1835.81	1622.86	1750.92	1556.04	1255.4	1263.47	1407.59	1336.49	1255.28
Higher in PROT	P01008	SERPINC1	457.314	532.706	304.581	332.782	201.638	159.325	354.955	295.601	803.084	204.604	202.79	222.282	429.291	406.993	267.7	209.24	313.564	848.426	6475.51	6701.1	5986.22	6158.08	6732.27	9642.14	5440.18	6232.82	4342.55	7003.98	6099.39	5997.72	5918.07	5575.06	5169.93	6447.54	6895.64	6723.53
Higher in PROT	P06276	BCHE	80.5396	25.634	31.8851	79.5539	71.584	20.9636	22.2834	36.5305	39.4217	49.451	28.564	42.3324	64.8324	99.5263	40.6236	129.997	72.4961	575.325	1476.45	1652.65	1557.95	1161.36	1459	1417.41	1711.23	1371.5	970.237	1571.97	1558.33	1323.56	1435.56	1574.57	1313.34	1271.63	1199.18	1279.49
Higher in PROT	P07357	C8A	60.1141	63.1795	66.6831	53.5131	73.9781	50.3808	57.8059	74.2558	75.0288	61.9819	75.7561	72.5046	83.6371	93.4986	59.9863	101.748	90.8142	154.013	1179.07	1345.95	1361.12	1346.1	1232.71	1577.44	1150.75	1220.84	954.714	1449.8	1370.88	1173.99	1168.8	1203.21	981.049	1341.91	1104.6	1226.23
Higher in PROT	Q9Y4L1	HYOU1	2.71171	3.25429	3.15289	0	1.8237	3.26991	3.80377	2.90276	0	3.66403	3.53629	3.64991	4.6838	4.06308	3.78408	1.68567	3.69558	1.76328	35.927	42.3656	45.001	37.6711	25.0348	49.4501	47.2969	78.7155	47.8952	31.6981	39.0079	34.2149	68.3714	76.5422	28.5641	63.6535	52.1288	27.3987
Higher in PROT	Q03591	CFHR1	899.196	414.866	394.707	1292.13	207.124	512.302	1322	244.41	1072.27	387.722	327.392	190.116	452.867	294.902	271.249	562.149	523.599	2236.02	11288.3	10249	10000.4	12561.6	7346.83	10705.2	11751.3	10813.9	12394.9	8722.18	10198.3	7679.14	11299.7	10472.9	9771.1	11414.4	12309.1	8176.94
Higher in PROT	P02763	ORM1	564.16	811.477	623.247	754.081	207.499	152.125	532.926	374.081	1817.53	219.449	254.037	200.612	458.56	301.784	260.514	262.539	395.539	872.355	6693.14	8307.59	10453.3	7569.13	3546.29	10382.5	6251.1	10828.9	8090.9	7254.37	7946.6	7585.68	5667.24	6798.3	6544.31	9201.9	10638.3	5686.88
Higher in PROT	P01880	IGHD	26.8871	89.0935	20.7571	60.9706	41.4478	35.7529	26.5594	57.0605	44.3079	12.9811	38.7424	52.3049	14.6179	8.14281	40.4783	23.9468	33.8359	54.4449	508.328	2684.52	501.454	713.888	298.706	539.193	321.787	989.395	341.207	281.176	411.717	438.708	231.242	179.495	1380.76	84.8685	269.763	153.524
Higher in PROT	Q6UXB8	PI16	21.9928	9.8504	4.67539	11.1331	5.57477	4.65597	6.74877	10.8674	0	10.8957	7.15287	10.7128	5.41112	10.9109	5.18425	13.9736	13.4024	31.0941	160.358	141.504	159.64	139.044	170.329	73.2788	133.739	113.198	189.558	194.996	136.023	161.943	216.206	164.012	106.134	154.65	145.452	149.255
Higher in PROT	Q14624	ITIH4	561.852	426.981	559.448	774.029	438.706	460.708	685.387	362.918	537.598	486.619	1125.39	554.357	763.978	944.247	462.942	599.914	592.968	1615.92	10212.5	8858.79	9026.92	10229.8	8770.62	10550.1	7299.81	9829.31	9331.26	11468.4	11331.4	9393.94	8868.25	9165.52	8889.69	9047.09	11341	10117.2
Higher in PROT	P17936	IGFBP3	63.7522	60.5133	36.2795	290.036	34.362	25.6136	222.107	51.9062	73.8375	106.019	49.9617	41.6441	87.0048	51.1353	41.1465	52.3523	38.582	102.485	1034.46	1139.18	980.296	1244.78	1207.48	1634.14	817.056	1023.75	808.672	1013.16	1129.51	1140.32	944.972	971.941	1039.62	985.898	996.199	881.389
Higher in PROT	P0C0L4	C4A	578.754	474.031	538.613	528.566	390.86	790.331	632.551	1447.53	621.792	527.116	571.182	326.162	715.305	799.086	648.911	1041.69	706.574	2896.1	8940.21	8273	10014.6	10231.7	7543.28	14022.7	10349.7	11632.7	13195.5	10665.6	10914.9	7926.73	9879.77	10369.7	11084.3	10852.2	12625.3	7855.61
Higher in PROT	Q96PD5	PGLYRP2	191.762	131.93	176.63	142.111	136.588	118.55	161.819	90.1174	208.735	137.175	199.899	158.045	207.068	186.257	155.148	144.895	128.914	268.56	2022.59	1835.89	1906.08	1961	2533.54	2793.5	1921.22	1705.88	2244.53	2211.87	1877.27	2265.51	1942.38	1846.24	1701.71	2203.3	2327.19	2486.31
Higher in PROT	P01344	IGF2	16.2524	12.3101	8.2601	38.0218	16.5893	5.00444	47.081	11.4916	15.1296	13.322	12.6664	7.66632	9.8736	18.5394	7.09669	15.8453	15.411	18.9185	210.857	264.967	211.965	237.265	197.846	274.513	191.803	173.308	46.445	195.537	241.156	197.918	205.077	187.787	217.878	213.849	208.307	167.023
Higher in PROT	P09172	DBH	0	0	6.14058	9.08135	13.6264	11.9508	2.34182	4.11862	0	34.7725	8.89232	9.69095	22.8878	11.3524	26.6126	11.2037	0	55.5516	117.202	132.534	93.7349	207.648	284.503	181.593	151.689	118.307	197.442	146.005	217.09	227.608	115.039	107.88	153.322	135.98	80.668	183.147
Higher in PROT	P05155	SERPING1	730.266	1199.36	1700.84	1059.68	1718.1	1753.57	1218.37	1340.32	2680.3	1136.44	1681.02	1884.37	935.002	1467.3	902.73	1370.08	2194.18	6127.46	18593.3	19559.6	20303.7	18252.2	23532.9	22659.8	18968.4	20737.6	18470.2	21685.7	18636.2	19821.9	21827	19757.6	19255.9	20189.5	22930	21650.3
Higher in PROT	P07358	C8B	80.2623	76.4783	74.2297	71.1914	80.3688	76.6129	67.123	69.4951	147.663	92.3996	79.8439	90.7281	56.9884	129.719	105.684	91.4575	103.982	176.83	923.023	1070.8	1079.06	1077.45	1151.7	1342.8	1027.08	1068.12	844.905	1198.55	1188.81	1046.4	915.848	1010.84	942.096	1039.83	1000.84	1128.53
Higher in PROT	P04070	PROC	18.0287	19.5654	17.0923	21.4497	18.8644	14.6062	13.9368	14.9972	26.5112	16.7055	12.9114	19.5222	17.404	18.6094	13.0827	10.8072	14.3761	13.8295	168.156	203.678	175.484	181.228	157.146	222.837	159.75	161.583	153.658	229.286	184.107	194	203.35	169.964	183.075	217.849	204.793	171.51
Higher in PROT	P01019	AGT	682.219	598.729	740.075	882.946	841.607	835.154	608.724	611.289	860.66	475.387	601.995	470.78	488.207	658.531	485.397	538.671	446.03	1051.19	5280.02	6393.38	5682.91	10277.4	7010.31	8804.61	6060.35	6164.83	5652.38	7702.05	6363.82	6794.97	6681.53	5247.36	5670.81	6300.55	6949.49	8020.27
Higher in PROT	P27918	CFP	61.7755	52.2856	86.8848	76.5149	141.401	115.578	43.966	60.781	154.429	74.74	66.763	46.5343	43.1052	71.2004	54.9015	283.626	216.527	676.649	1850.7	1406.85	1474.71	1373.08	973.774	1189.58	1678.09	1265.16	663.571	1261.75	1421.68	1147.18	1252.47	1492.6	1266.16	1161.11	1216.98	1255.92
Higher in PROT	P06396	GSN	159.279	169.155	150.523	170.171	77.2919	112.21	142.887	99.6123	185.589	110.945	110.288	130.552	144.012	121.745	90.4815	105.477	88.4671	167.808	1307.87	1340.87	1271.49	1305.1	1240.93	1648.01	1159.99	1134.19	842.832	1625.83	1270.49	1110.27	1616.78	1038.41	928.236	1263.11	1237.17	1575.48
Higher in PROT	P43251	BTD	8.43703	8.84249	4.55443	4.83021	58.38	16.8456	7.95934	19.3735	16.5241	3.78247	5.09749	0	3.26133	3.02299	1.79636	5.58195	4.09898	12.3021	104.822	94.3222	84.3915	98.661	73.6756	140.747	105.093	105.116	67.0243	98.0734	101.155	101.364	83.263	73.2652	118.485	101.418	104.034	106.569
Higher in PROT	P00738	HP	15589.5	34014.5	20518.2	22842.1	26958.3	14475.1	7866.64	22594.4	17674.2	19022.3	25894.7	13406.1	58035.1	27717.5	13677.4	37189.8	47912.3	104382	262133	240343	310296	306800	263611	309774	198028	309650	185001	252371	351164	266613	395763	272876	176515	291135	333353	267646
Higher in PROT	P02765	AHSG	432.437	775.552	645.819	727.742	459.065	464.102	519.764	314.199	1340.84	405.799	616.21	475.121	344.306	599.537	478.704	381.324	494.138	512.855	4965.07	4878.95	4641.98	6030.72	5804.77	8217.25	5647.66	4050.34	3577.69	5582.29	4593.92	4992.85	4829.18	3761.48	4427.78	5422.77	5026.87	5708.26
Higher in PROT	P22352	GPX3	24.0955	29.6236	18.7059	20.9743	88.2691	25.8771	23.9266	19.1683	73.2543	19.127	31.1197	21.11	25.7075	15.7864	25.0362	30.8776	21.5282	81.9171	308.911	338.9	321.378	296.166	196.052	281.318	382.133	317.568	362.642	302.441	316.935	275.58	262.691	371.539	280.608	322.231	222.877	322.099
Higher in PROT	P02760	AMBP	1424.98	1696.7	1321.11	2002.05	1846.29	1283.13	1412.25	1334.28	1869.24	1350.54	1571.13	1861.65	2234.19	2022.19	1888.96	2116.94	2935.76	3697.38	17248.4	17457.2	15045.8	17760.5	13961.9	17176	17182.2	15741.4	15702.6	15019	14830.3	17738	16421.5	16269	17972.1	19334.4	23407.5	15712.3
Higher in PROT	P02766	TTR	433.582	922.859	639.188	374.365	346.706	454.604	794.35	1146.8	2481.34	387.797	357.581	308.24	504.365	837.334	690.402	410.109	814.597	818.046	6062.47	6668.91	5261.4	4704.19	6307.31	8656.97	6277.62	8614.35	4656.21	6438.29	6577.24	7056.93	6613.11	4436.46	5948.25	6588.23	6966.53	6266.5
Higher in PROT	P04180	LCAT	34.502	29.105	28.6131	44.8178	13.7373	54.5254	34.3951	54.037	122.131	63.4592	47.7929	37.6415	80.4596	34.2243	71.6467	37.4336	32.7959	23.9724	411.979	351.658	374.546	450.664	301.73	459.611	383.043	342.707	654.309	474.787	420.06	356.199	366.536	486.673	424.859	457.659	547.942	313.551
Higher in PROT	Q9NZP8	C1RL	107.405	131.656	113.045	108.2	91.0999	227.72	133.204	108.49	270.61	95.5317	83.2662	95.6986	128.061	230.566	78.3715	107.191	143	270.638	1292.47	1090.7	1145.44	1427.79	1226.65	1451.03	1416.56	1147.83	1065.51	1558.87	1202.59	1180.78	1465.16	739.449	1112.75	1241.15	1247.7	942.772
Higher in PROT	P05160	F13B	24.3276	49.1352	15.1216	26.6383	74.1143	32.329	21.9075	42.1124	115.897	30.4436	27.4545	80.2067	18.2704	25.0713	29.8041	84.3939	74.2993	261.005	486.708	528.802	412.544	463.332	397.702	396.276	567.931	484.401	684.577	506.728	514.032	461.256	605.54	568.415	550.707	469.666	458.068	415.635
Higher in PROT	Q16610	ECM1	38.9853	30.1335	18.3165	49.5059	69.9987	38.5354	29.5641	25.7181	28.001	22.1319	25.23	22.2038	48.4442	22.6182	24.5517	39.4902	32.9397	99.7204	328.706	226.773	221.268	381.773	375.803	290.356	332.288	291.635	385.082	394.02	286.868	307.412	284.634	224.254	281.258	367.202	378.394	364.739
Higher in PROT	P23142	FBLN1	136.979	194.872	179.322	150.729	171.673	150.612	160.077	143.467	210.876	126.599	219.114	158.356	120.589	169.163	187.324	209.665	212.507	464.621	1461	1538.9	1402.12	2029.28	1496.26	1707.53	1656.55	1318.75	958.602	1738.37	1925.26	1658.49	1775.36	1405.65	1526.43	1623.01	1765.79	1902.08
Higher in PROT	P05452	CLEC3B	93.0008	50.035	27.9755	416.378	26.9451	16.6419	378.753	17.536	85.1829	110.025	18.8195	31.0406	50.2659	14.5707	21.9582	61.3219	36.9949	108.506	846.83	803.914	697.201	750.432	639.835	838.567	710.045	714.499	621.588	869.442	679.47	672.148	705.375	735.635	591.761	779.87	728.279	752.002
Higher in PROT	Q04756	HGFAC	43.9781	45.3614	34.2698	47.9402	62.1797	55.5066	40.8799	30.3926	70.5559	48.2683	34.324	52.0159	42.1986	43.4614	35.2981	48.7792	48.2187	121.149	431.817	436.661	323.73	366.685	428.904	522.805	381.006	389.291	307.311	444.952	466.054	468.693	347.488	462.284	493.251	354.627	365.28	409.146
Higher in PROT	P01023	A2M	5974.61	3030.47	5798.09	5760.3	11708.9	7616.44	2472.26	3656.18	2439.91	6773.21	4736.9	5359.93	5565.76	3578.68	5397.9	33676.1	10977.3	88093.6	122381	84310.8	99293	109807	103162	102580	90960.7	69741.6	50899.3	93992	100642	103692	89967.3	91586	119173	102204	94264.4	101490
Higher in PROT	P02743	APCS	119.237	299.73	383.774	125.436	77.1758	420.023	178.589	240.493	435.424	89.8686	689.087	204.413	144.643	197.847	215.634	145.088	292.356	721.601	2344.19	2888.7	2078.57	1762.04	1281.45	1865.26	2610.25	3510.09	1094.27	1698.98	2475.1	1544.31	2055.27	1784.66	2133.15	1835.02	2219.35	1633.22
Higher in PROT	P00746	CFD	19.5993	24.3723	26.4882	75.4269	15.9864	19.0394	74.0553	11.4105	18.0651	51.9757	22.3145	26.894	21.915	20.6186	18.3358	42.8606	10.7811	19.1706	157.006	196.877	149.514	178.148	218.172	271.667	140.682	233.552	154.87	281.005	181.933	129.612	357.732	158.835	132.087	299.769	283.696	302.684
Higher in PROT	P19652	ORM2	2034.04	2275.14	3095.88	2198.64	1837.41	2212.43	2027.67	1640.42	3623.22	1735.49	1525.54	1135.97	2130.41	1234.26	1106.45	1213.51	1624.71	3555.75	14717.2	15932.1	17520.3	11800.2	8094.93	17866.4	12718.6	19410.5	17063.5	12822.7	17524.4	14874.3	8697.65	14956.1	12738.2	13475.5	21041.4	10213.4
Higher in PROT	P04004	VTN	2736.06	4171.12	2949.03	3326.19	2560.18	2876.51	3426.3	3482.21	4504.2	2834.63	3061.6	3176.02	3707.89	4158.79	4265.77	2691.01	4133.56	2827.51	22430.5	26107.2	24004.2	30343.4	26496.4	35523.7	22261.6	23779.9	17636.9	24988.2	25226	21820.6	19969.8	22781.1	25400	21342.7	24836.8	22857.4
Higher in PROT	Q96KN2	CNDP1	40.7654	80.0878	34.0264	25.4758	10.6311	29.1029	87.1123	106.613	189.416	34.4287	27.3538	45.7356	32.9144	78.3014	141.994	43.8458	72.15	56.2456	341.161	539.083	347.82	506.492	360.752	504.942	468.523	433.948	353.106	471.68	363.339	545.194	461.219	388.322	572.672	442.274	486.432	374.705
Higher in PROT	P02749	APOH	1277.25	2265.89	1176.88	1932.24	628.811	478.413	1233.89	1732.8	4893.27	654.991	855.875	655.706	1778.6	1071.34	1136.25	907.721	1049.87	1044.66	8936.61	10297.1	8960.25	9212.08	9625.47	11405.9	8892.14	9421.98	9473.95	10563.5	8580.25	7872.6	11775.9	8751.5	8938.22	11280.2	9081.5	9471.94
Higher in PROT	Q02985	CFHR3	231.382	310.372	178.189	243.009	182.934	100.669	409.635	458.091	715.712	214.527	273.533	158.806	385.498	364.334	255.776	237.985	426.339	672.665	1943.61	2439.21	2505.03	2676.26	1426.62	1489.19	2446.7	3195.56	2354.36	2303.1	2467.05	1890.4	2724.86	2402.18	1736.66	2262.38	1926.75	1830.97
Higher in PROT	P22891	PROZ	15.0992	11.4455	2.70011	53.0034	25.7995	74.5061	31.2278	25.89	64.1209	30.5986	32.2136	85.9806	20.4862	43.0361	0	9.89777	0	31.2288	213.912	232.538	176.285	216.004	130.801	250.445	88.2097	384.76	214.008	200.971	214.97	201.84	177.649	329.209	153.006	143.909	146.197	184.036
Higher in PROT	Q9BXR6	CFHR5	3.14194	2.75029	1.9422	6.01939	5.39854	0	3.31386	2.38537	8.77333	3.57594	3.94445	3.54253	4.81791	2.4397	1.79349	2.53926	3.43548	2.91747	25.9796	27.2011	25.5445	24.937	13.0326	18.082	22.7857	26.1117	20.2413	19.9063	15.4579	19.5413	26.3717	21.4478	16.1709	20.6566	18.0811	15.958
Higher in PROT	Q9UGM5	FETUB	44.0986	55.4817	66.0733	71.2195	43.8441	16.6044	53.369	30.4242	89.12	43.4023	81.6997	41.2978	60.963	62.8563	28.9489	41.9297	54.5953	32.9962	268.322	272.537	255.251	424.065	226.021	415.137	239.802	247.993	287.009	333.194	291.303	334.137	339.439	239.604	253.805	370.88	349.401	298.416
Higher in PROT	Q06033	ITIH3	42.8238	71.5235	70.6446	60.3215	66.4838	64.6475	48.3235	45.6793	122.709	81.439	80.7102	66.5151	71.7814	72.0984	80.1661	79.9878	132.817	159.005	391.27	429.17	538.715	526.213	420.42	416.164	387.901	468.372	255.914	485.942	431.725	385.835	502.149	406.896	494.765	504.635	607.024	477.744
Higher in PROT	P01859	IGHG2	2164.85	2006.8	3888.92	1232.86	2701.02	1291.77	2772.6	926.899	3931.3	4966.21	1872.21	2014	1782.01	1742.15	5382.09	2454.97	3038.9	10327	15562.6	14821.9	15434.6	18403.2	19819.1	14927.2	16741.1	14107.9	32011.8	12337.8	20125.1	18065.9	13804	13073	18536.7	16759.2	19132.9	16663.1
Higher in PROT	P01011	SERPINA3	1450.58	1601.76	1105.14	1223.48	839.661	683.493	1266.44	1382.42	3091.13	854.619	1023.11	958.309	1396.52	913.079	1426.54	1320.51	1821.93	3003.52	6647.58	6243.97	5957.63	7362.22	8382.18	8024.22	5202.03	8544.88	18744.5	7026.83	6457.62	6471.42	7923.99	6070.16	5567.85	7863.5	7438.82	9644.77
Higher in PROT	P01876	IGHA1	14643	9707.01	9013.01	13312.4	28414.7	19151	12762.9	15488.8	21217.7	11223.2	14172.2	21422.9	11605.7	12194.9	9849.26	15706.2	13245.7	39016.4	92959	78976	78251.9	92343.8	86775.2	89825.3	106344	99703.7	37762.4	77938	89998.3	107596	76295.1	84630.2	92307.2	87907.4	112441	99836.2
Higher in PROT	O00533	CHL1	5.91887	11.8765	19.6137	36.9275	27.4478	10.4666	31.3911	20.7947	45.3685	27.1795	35.6296	26.0311	47.9933	37.9193	24.5105	29.6076	38.114	54.3352	160.654	176.346	205.995	152.202	148.364	145.376	161.751	104.814	106.207	169.061	138.686	130.959	232.734	133.018	129.368	135.454	120.523	173.912
Higher in PROT	P01857	IGHG1	17720.4	13315.2	13058.3	17458.9	12894.4	16012.9	19132.7	10158.5	20717	9994.66	13710	10951	18353.1	9306.89	12652.8	12924.7	14364	69611.7	85186.5	67682.2	79845.5	69282.3	72184.3	124833	79590.6	87740.8	149697	65252.2	98653.3	92757.6	73484.3	70209.3	69484.9	80947.2	115525	100408
Higher in PROT	P02746	C1QB	904.453	1735.55	969.069	688.052	2737.07	2935.36	996.484	725.375	861.842	1157.95	1002.63	1153.26	489.337	677.813	724.594	1109.11	1093.47	5233.22	6562.84	6565.66	7209.81	7050.15	6698.17	7255.45	8130.85	6476.16	4923.76	4962.19	6766.23	7561.38	5929.86	4578.48	6605.37	6226.28	7679.04	7498.49
Higher in PROT	P02747	C1QC	2257.51	4596.68	3228.69	2702.36	8030.66	9848.33	2976.61	2503.94	1277.86	3757.98	4100.16	3360.97	1869.02	1752.42	3058.41	3861.32	2810.7	15312.1	19915.8	19851.7	20820.3	20924.2	24381.2	16787.4	23804.3	19287.5	10486	22211.8	19754.3	19396.9	26465.6	19365.3	21585.1	17296.6	18665.2	22924.5
Higher in PROT	P01860	IGHG3	7970.34	6981.32	6411.08	6562.76	11996.9	8564.92	10025.4	4606.54	15716.5	10470.1	6343.1	8508.22	7707.29	4355.85	6221.35	8290.2	7796.46	35376.4	49458.6	37746.1	44715.7	37117.5	44169	58175.3	43694.4	40140.7	66415.1	31087.2	52025.3	59395.5	30574.9	33816.5	41091.2	37132.1	52807.8	48438.4
Higher in PROT	P09871	C1S	327.213	423.459	450.406	409.204	448.39	471.868	462.367	434.672	996.689	349.976	534.239	555.059	345.916	563.075	434.659	412.99	839.627	995.162	1940.19	2041.59	2349.89	2221.13	2350.31	2659.66	2746.34	2318.59	2661	2444.73	2347.72	2303.75	2394.94	2303.6	2421.17	2246.09	2530.03	2372.44
Higher in PROT	P05546	SERPIND1	815.057	1053.47	1264.4	1117.01	721.178	822.977	749.214	485.916	1131.01	1014.35	1386.71	1203.66	608.23	1078.9	888.212	828.159	575.451	781.835	3668.31	3810.64	4885.31	4410.16	2497.77	5474.05	2637.05	5114.57	5208.32	3772.77	3923.53	4715.38	2557.11	4474.65	3016.83	6222.33	4938.59	3196.85
Higher in PROT	P02745	C1QA	401.059	697.481	473.733	417.161	1062.06	1189.35	458.921	405.14	426.122	478.241	384.906	398.686	319.573	409.32	480.957	527.897	453.347	2382.74	3215.73	2617.01	2979.69	3119.55	2752.99	2935.07	3398.26	2814.73	3106.28	2577.48	2225.68	2891.09	1964.12	2873.61	2849.37	2822.72	2877.6	2402.42
Higher in PROT	P0C0L5	C4B_2	374.918	382.951	443.433	635.385	714.803	906.205	514.163	358.495	887.172	625.013	470.678	620.976	417.594	432.528	404.646	698.889	718.699	603.749	1741.91	2140.83	2340.35	2801.56	1965.42	3443.27	2154.36	2417.77	3101.72	3154.35	2704.15	1815.18	2781.54	2725.64	1824.7	2620.12	2740.29	1270.97
Higher in PROT	P02748	C9	1351.24	1693.07	1469.79	1571.42	1005.98	1241.78	1105.95	985.757	1479.02	1520.55	1676.38	1619.44	1212.2	1425.33	1057.08	1249.7	1363.45	765.546	4990.73	5274.67	5773.39	7157.1	4548.56	6921.11	3999.41	5715.28	2743.03	6491.57	5012	4486.85	5752.88	4284.73	4114.87	6618.37	5965.24	5490.97
Higher in PROT	P00488	F13A1	96.881	154.262	127.778	124.259	157.002	75.5532	97.6764	135.732	117.566	72.8626	81.6272	196.06	118.896	91.9232	73.5247	146.239	96.2567	291.219	607.401	449.101	341.245	410.044	477.072	402.889	507.316	427.391	607.599	672.973	490.245	460.52	523.709	385.632	473.226	473.921	551.773	544.232
Higher in PROT	P05543	SERPINA7	4.22703	3.49007	3.35871	12.5567	0.6218	1.67761	4.84687	3.19285	8.65143	3.0566	4.33592	1.89323	7.12879	4.53431	2.5408	3.32959	3.17775	8.76014	14.4846	12.1416	13.1923	20.3677	11.5468	18.2571	14.9773	12.5016	53.0301	13.4079	19.2613	17.0546	11.0811	12.2814	11.2346	13.7939	15.7989	13.7972
Higher in PROT	P08697	SERPINF2	390.739	570.009	591.054	648.069	437.2	357.475	419.254	587.521	587.939	501.951	544.233	622.204	608.082	476.189	621.488	632.909	704.748	825.5	1950.67	1748.29	1536.46	2010.38	1722.64	2334.1	1602.54	1769.61	6496.28	2181.33	1934.91	1819.6	1362.47	1787.77	1533.65	1794.21	1628.32	1598.71
Higher in PROT	P22105	TNXB	43.5551	30.6138	34.4142	32.6705	35.415	32.1061	22.6254	22.8745	42.6297	31.89	42.1091	45.4081	33.5778	29.4299	28.772	40.2282	57.8325	61.2176	114.295	148.865	113.584	95.6422	138.859	122.438	106.406	93.988	92.846	96.4058	139.301	412.915	129.449	109.069	108.661	102.362	116.632	136.541
Higher in PROT	P04278	SHBG	51.2793	50.2846	62.2718	217.909	57.2731	68.1697	48.3401	51.1806	108.613	161.272	125.96	240.077	72.9	107.74	55.8082	71.53	125.731	94.6793	175.392	146.204	191.997	1231.86	353.292	250.81	192.212	177.021	207.102	511.336	261.662	592.365	323.972	299.036	126.667	311.177	376.855	567.825
Higher in PROT	P06727	APOA4	1845.54	3833.27	3174	1106.52	772.516	2015.29	1300.09	2560.65	3298.5	997.674	1266.45	1485.83	1163.07	1288.62	2333.54	869.231	2798.81	1386.91	5078.56	6594.65	6723.68	5468.25	6894.15	9210.33	4444.03	5514.71	5357.47	6215.92	5585.77	6271.15	7458.94	5687.06	7336.7	6706.78	6524.51	9785.52
Higher in PROT	Q04721	NOTCH2	6.10887	13.9845	17.1353	21.3322	0	2.60047	11.7177	12.1939	0	7.72497	4.85204	3.23284	0	3.71937	5.93945	7.91838	8.54534	10.7064	24.9863	50.724	18.6173	26.2847	18.6132	36.4785	14.0968	22.4299	37.9509	23.0434	20.6577	33.938	26.6683	25.2458	15.0998	21.8592	31.752	29.8952
Higher in PROT	P41222	PTGDS	9.94817	6.29459	6.59443	19.1858	18.2491	0	8.67358	13.2803	11.325	7.93563	10.2474	12.3202	45.8618	15.6458	8.49741	12.883	23.6525	10.2512	36.7334	37.2559	34.5061	39.1208	50.8626	40.9857	50.405	45.9095	44.5773	54.211	40.8572	44.9835	53.4359	46.7065	38.3116	53.7953	58.3608	60.8671
Higher in PROT	Q9UK55	SERPINA10	29.9025	54.9719	41.6043	38.3302	19.0556	41.7834	26.3664	45.8436	85.1426	26.9013	45.0206	34.7927	26.5927	42.5646	56.9546	35.35	38.9789	26.1188	148.24	146.613	114.628	148.275	106.897	160.526	93.6085	201.344	186.77	128.2	155.24	150.181	110.133	149.142	102.515	121.697	120.689	108.955
Higher in PROT	P01877	IGHA2	13640.9	9090.21	13001.3	19055.6	36153.1	15601.4	13130.5	15917	22993.7	11089.4	16138.3	19060.9	15204.9	16094.6	14949.9	16963.6	13048.6	38517.1	53434.5	50261.7	49866.2	59662.2	70314.7	52713.1	86398.5	51345.3	59536.1	46118.1	58138.3	74081.8	62196.7	66058.1	76599.7	53260.6	62021.1	59033.8
Higher in PROT	P80108	GPLD1	280.129	273.341	354.796	209.08	229.591	324.961	282.924	381.21	962.319	370.311	316.019	254.582	242.169	545.723	315.291	293.149	532.113	426.249	1438.14	1531.91	1211.45	1194.3	1161.37	1136.37	1386.83	1103.88	964.025	1421.27	931.213	990.013	1514.87	1345.3	1184.19	1026.08	1294.88	1182.92
Higher in PROT	Q14515	SPARCL1	5.19327	4.14681	4.87349	9.55291	4.22994	5.82821	8.21221	11.6364	22.2385	13.3147	8.25439	6.60274	23.099	8.47369	13.8545	12.0677	13.4675	12.7567	32.3691	29.3513	36.3077	38.3979	37.5799	32.3533	30.8881	30.2641	30.3902	34.1288	32.3018	34.9643	41.9689	31.6605	36.4291	29.0555	34.6542	43.8217
Higher in PROT	P19320	VCAM1	35.9945	18.0723	16.9751	29.4127	15.3552	14.1746	23.6429	14.7789	25.9354	14.5145	19.7958	17.4056	35.3152	21.6583	22.1036	23.1673	27.5978	23.9523	62.6304	89.8579	78.9772	73.0624	71.3489	84.4056	86.9743	66.7079	60.1238	48.9914	66.7962	68.1209	80.6065	58.3992	54.9397	77.3926	68.2685	85.2044
Higher in PROT	P55290	CDH13	25.6339	9.94848	9.72308	18.8328	12.0354	0	17.2923	6.70793	19.8677	6.28939	12.5689	12.2134	14.1322	16.9022	14.5988	8.11561	12.835	8.38506	54.2149	41.0133	41.0758	45.8386	46.6595	46.8042	37.864	27.6156	26.0453	41.5708	35.1554	44.6275	40.1264	49.5064	32.3818	40.7512	33.1633	33.2893
Higher in PROT	Q92496	CFHR4	56.0142	82.4794	52.8183	9.34869	51.0792	43.0764	104.187	128.458	217.277	63.1391	47.1785	53.4656	40.6504	88.8451	85.8623	35.2188	134.954	156.486	275.928	342.583	226.677	351.64	159.141	155.797	267.793	194.682	262.763	247.837	311.707	134.672	377.997	153.355	158.693	209.651	193.86	312.636
Higher in PROT	P02652	APOA2	6836.38	7826.37	7562.17	3222.32	3223.85	9932.99	7181.66	16543.3	25657.1	7392.31	7418.18	5789.53	4647.56	8922.56	7255.01	3422.38	7615.81	8392.01	27505.7	23738.6	23369.1	27627.1	27627.4	25062.1	21865.3	21938.6	28760.6	26352.8	21984.1	22985.8	21568.4	21764	19031.7	21030.7	21893	21336.9
Higher in PROT	P49908	SELENOP	278.994	300.44	219.124	241.305	148.063	234.114	287.265	347.032	422.953	166.305	219.062	228.027	247.189	273.043	252.638	189.679	304.338	179.436	742.048	770.672	668.568	744.743	619.423	672.783	715.464	770.736	595.656	725.18	683.73	685.037	732.641	707.225	744.896	805.504	512.354	688.138
Higher in PROT	Q9NQ79	CRTAC1	19.5337	20.4908	16.8429	22.9178	19.4992	33.7874	30.643	31.2554	72.1783	21.759	28.5247	21.1095	45.7112	37.8688	36.7802	30.8252	52.4156	48.1449	79.4574	78.4674	67.3735	74.5233	84.2923	69.6099	71.0264	67.4045	72.8298	117.618	105.661	88.0072	114.053	85.6581	88.8677	128.026	100.179	142.941
Higher in PROT	Q12805	EFEMP1	55.4284	139.711	103.061	85.6721	48.3336	75.0222	79.9397	86.9179	153.4	113.4	191.655	183.295	80.3601	146.855	131.329	148.84	132.22	87.8989	230.674	221.685	222.756	320.136	238.695	238.936	296.561	365.605	296.67	316.189	319.583	299.627	374.636	305.064	249.235	390.941	421.684	432.647
Higher in PROT	P07359	GP1BA	130.501	199.625	274.228	174.463	118.498	77.5366	102.714	135.3	111.161	63.3996	119.081	184.407	179.733	79.0855	108.66	93.9386	92.8538	95.8235	352.517	377.837	345.092	295.274	179.058	276.763	287.333	304.164	217.823	223.96	164.906	268.145	330.217	306.921	188.582	209.599	202.504	219.202
Higher in PROT	Q16853	AOC3	58.626	49.2313	45.4707	54.5816	23.2373	15.4347	54.3125	37.9974	12.4401	30.4519	44.1918	40.3586	52.1395	41.068	29.6843	41.4368	25.2695	24.4505	66.5987	67.1001	58.6341	87.9434	64.9072	62.7525	61.6723	66.8466	58.4755	86.9532	65.9547	80.3095	93.427	65.0425	73.093	91.1366	88.011	94.9163
Higher in PROT	O00391	QSOX1	37.1442	40.4871	47.1265	53.4072	33.5474	31.3818	31.5888	20.7745	33.8647	36.1897	52.4355	45.3157	43.1471	44.4212	32.9216	33.4822	30.3912	32.7636	65.7514	58.7957	69.6933	81.2418	54.568	72.3054	54.3772	72.4308	93.6148	54.224	53.7595	64.4223	50.5837	63.4791	54.3423	77.8425	79.4423	52.1592
Higher in PROT	P69905	HBA2	20761.6	23337.4	20146.1	14764.4	10046.3	7069.87	14214.3	13556.2	22460.9	11832.5	17666.9	12946.2	21022.7	16344	11948.2	10437.7	12552.9	17102.3	31675.9	26604.5	23780.6	17386.7	22025.3	12525.2	17965.1	29318.8	23282.8	20137.3	21460.8	21524.2	31758.5	29393.2	29375.5	27762.6	16918.3	33507.2
